# Supplementary material for: Arterial and venous flow dynamics are modified by age in the non-human primate
Source: Imaging Neurosci (Camb). 2025 Jul 7;3:IMAG.a.66. doi: 10.1162/IMAG.a.66 (PMC12330867; doi:10.1162/IMAG.a.66)
Supplement: Supplementary Table S3 [file IMAG.a.66_supp_TableS3.xlsx]

## Sheet: YA
Supplementary material Table S3
YA (Young aldult)	Flow values µl/min
					animal	mar 001					mar003					mar006					mar007					mar009					mar012					mar013					mar 016					mar018
RC: right carotid					Vessels	RC	LC	BT	SS	StS	RC	LC	BT	SS	StS	RC	LC	BT	SS	StS	RC	LC	BT	SS	StS	RC	LC	BT	SS	StS	RC	LC	BT	SS	StS	RC	LC	BT	SS	StS	RC	LC	BT	SS	StS	RC	LC	BT	SS
LC : Left carotid			%CC	Steps
BT : Basilar trunk artery			3.125	1		46.5904	29.1579	40.4454	17.1781	26.6686	27.1162	21.4758	59.9907	8.45737	34.1473	51.8416	26.5322	40.7831	19.4622	21.5577	no data	no data	2.49798	20.9198	10.9183	no data	no data	no data	no data	no data	34.3306	54.279	47.2204	24.0615	17.9605	44.0218	43.1251	no data	21.2521	29.1508	18.1773	18.0524	16.4543	6.1478	7.95812	8.73141	15.7943	12.7702	26.8569
SS : Superior sagittal sinus			6.25	2		45.676	25.3337	36.6617	17.3016	25.9453	27.3389	18.8552	59.1603	8.63164	33.2315	51.5597	28.8082	37.8696	19.1479	21.4022	no data	no data	50.4817	21.0323	10.4941	no data	no data	no data	no data	no data	33.9895	50.3057	46.2111	23.7738	17.6117	42.7925	41.9974	no data	20.558	29.4606	16.5361	16.39	15.1856	6.06593	7.86238	8.37	14.5181	12.78	26.6932
StS: straight sinus			9.375	3		44.3214	29.6632	39.4965	15.6023	25.418	27.0671	18.6947	58.995	8.80734	33.2607	62.3995	43.3248	44.8569	18.5632	22.2933	no data	no data	106.837	22.2335	9.83496	no data	no data	no data	no data	no data	32.7636	55.6193	43.9855	23.6972	17.7728	43.7813	43.0274	no data	19.4214	31.2413	16.2652	17.4982	17.1436	5.49889	7.69857	8.595	14.5322	16.2675	25.4148
%CC: % cardiac cycle			12.5	4		43.2777	34.7059	43.122	14.19	24.7425	26.7595	19.0462	58.995	8.98312	33.3376	56.9405	42.2902	42.7908	18.8445	20.9495	no data	no data	101.915	20.2538	9.96422	no data	no data	no data	no data	no data	31.316	63.0744	41.4419	23.6313	17.9596	43.0817	46.5403	no data	24.5977	33.1938	24.354	25.8118	39.9086	5.41815	8.12371	16.6725	22.1175	35.1787	25.3636
			15.625	5		46.6436	28.1783	41.7618	14.2837	23.2894	31.0999	25.1582	64.656	8.91062	32.7789	57.6243	45.9749	56.198	19.3981	19.4766	no data	no data	38.1745	19.3479	10.1719	no data	no data	no data	no data	no data	30.761	64.2734	39.931	23.625	17.5107	44.0859	51.8862	no data	22.88	31.3565	48.4647	47.9399	102.562	5.98518	9.33339	25.3181	35.0775	56.8097	26.642
			18.75	6		50.4779	20.4219	39.8721	14.7206	22.6744	35.9339	31.8818	70.9182	9.15311	33.3339	69.7971	58.8509	94.6941	20.0107	21.05	no data	no data	60.1515	20.4741	10.4029	no data	no data	no data	no data	no data	30.73	61.7194	39.0004	23.6345	17.9506	70.4531	66.759	no data	26.4178	35.5714	65.5064	64.4078	131.457	6.6819	10.7862	28.3837	61.965	73.8956	27.1749
			21.875	7		53.7949	21.6279	69.3176	16.2441	24.7134	43.8901	49.8436	85.2211	8.95737	45.8315	73.9951	75.3255	112.789	20.7875	22.2352	no data	no data	60.3018	21.4324	11.8695	no data	no data	no data	no data	no data	32.0194	63.5772	48.5508	25.7243	19.0622	89.8317	76.7274	no data	29.9257	42.1103	75.9363	75.5888	128.637	7.45054	12.3739	31.6181	70.8975	78.0891	27.4178
			25	8		57.0248	24.3415	104.034	17.7413	26.85	52.3716	69.6959	100.877	9.14414	43.8352	78.0328	89.5275	120.669	21.7065	23.0846	no data	no data	119.187	22.05	13.3238	no data	no data	no data	no data	no data	35.1525	71.4873	72.7053	26.2117	19.8523	100.543	80.6138	no data	32.3919	45.2319	80.5088	73.8101	111.273	7.86258	13.1944	34.965	67.86	73.6875	27.7098
			28.125	9		61.9059	35.9321	115.36	19.1827	29.1937	52.8105	74.5816	108.942	8.41658	45.6802	84.5807	97.6134	114.136	22.5614	23.6905	no data	no data	91.0279	22.05	14.3198	no data	no data	no data	no data	no data	38.802	81.3198	94.1482	25.7037	19.0443	111.654	88.0177	no data	33.8014	46.7373	82.4175	66.1139	87.2359	8.19	13.813	30.4791	68.76	73.3359	28.2927
			31.25	10		67.1794	49.632	121.128	20.0147	31.3125	51.3383	75.911	115.205	7.47176	48.8333	80.138	102.943	104.709	23.6647	24.0509	no data	no data	94.6172	22.2682	14.7302	no data	no data	no data	no data	no data	44.5097	98.505	108.118	26.1322	19.4179	120.438	96.1922	no data	33.2476	47.922	73.6632	62.1541	74.589	8.19	12.8653	28.7606	65.4919	69.4462	33.0914
			34.375	11		76.6777	58.2971	120.934	19.9327	33.0938	50.4339	67.5798	113.852	6.46014	50.6921	75.7479	106.097	96.3952	25.3494	23.8978	no data	no data	95.154	22.8478	14.7773	no data	no data	no data	no data	no data	49.9311	114.884	120.988	27.1201	20.785	117.362	104.047	no data	34.1636	48.4084	63.3247	58.8691	63.916	8.14308	12.3684	31.1934	55.9716	60.2494	31.3987
			37.5	12		87.5102	65.3723	118.858	20.385	34.3744	49.7088	56.198	110.095	5.42742	52.1423	80.6991	104.954	93.8756	25.8175	25.4306	no data	no data	114.617	24.3605	14.2045	no data	no data	no data	no data	no data	49.2693	114.853	105.437	28.2846	22.4659	113.031	100.114	no data	35.2571	48.7095	58.941	57.6131	56.6015	7.97927	12.6951	29.8125	41.9175	37.6875	31.2627
			40.625	13		87.1256	68.8962	116.007	21.4162	35.1127	45.5967	51.4025	104.554	4.9892	52.8103	86.3907	97.5224	83.2001	25.7179	27.377	no data	no data	59.5492	24.5655	14.6658	no data	no data	no data	no data	no data	48.6076	114.822	89.8852	29.0346	22.6997	107.593	85.7769	no data	35.7649	49.0633	54.7997	54.3368	49.4892	8.06788	12.2982	26.7919	29.9447	17.6709	32.1285
			43.75	14		82.2038	70.9836	112.843	21.7387	35.7853	40.1145	49.2711	98.2916	4.79145	53.1619	90.1905	87.2503	70.3753	24.9166	20.6387	no data	no data	55.5665	24.4031	15.2972	no data	no data	no data	no data	no data	48.3202	106.665	85.1943	29.6169	22.3481	97.3608	85.4416	no data	34.1591	46.4689	51.5981	42.9711	43.1352	8.4081	11.9202	21.0262	30.8306	21.2006	33.3174
			46.875	15		80.7834	65.3895	106.52	21.5044	36.4064	35.4275	45.0607	90.782	4.4332	51.325	83.7306	75.5902	62.9339	25.5498	24.619	no data	no data	54.9765	24.9891	14.7698	no data	no data	no data	no data	no data	48.0927	96.894	82.3198	29.5426	22.3175	87.6046	85.0196	no data	31.6901	43.6219	46.9555	35.1427	39.7537	8.23464	11.1817	18.0787	30.9403	24.4603	32.1187
			50	16		81.135	55.9083	98.5992	21.42	36.96	31.1428	39.7983	82.6411	3.99375	48.3806	74.4019	66.5081	57.63	26.2181	27.2923	no data	no data	104.737	25.5281	14.6925	no data	no data	no data	no data	no data	44.6731	97.3403	81.3441	29.1361	22.4494	80.9304	79.4166	no data	28.4591	41.2218	39.8627	33.2587	41.3792	7.85661	10.2996	17.01	30.5325	27.54	30.9375
			53.125	17		78.6848	52.0374	91.5443	21.42	37.4756	27.9883	37.0128	77.2005	4.08894	45.6461	65.216	59.5923	54.4562	25.5531	25.7084	no data	no data	114.499	25.8915	14.7251	no data	no data	no data	no data	no data	39.4514	103.255	81.3545	29.2304	22.0669	77.3608	74.4565	no data	28.158	40.4421	37.4589	32.8813	41.2376	7.36145	9.99151	15.1959	29.3372	28.9322	30.9375
			56.25	18		74.488	51.6639	85.0294	21.5044	36.9366	25.5384	35.7713	73.4432	4.5174	43.0423	71.1633	58.8452	59.2755	24.7496	24.0434	no data	no data	113.294	24.9687	13.5239	no data	no data	no data	no data	no data	37.7171	102.821	77.9864	29.6369	21.3637	75.7266	69.8971	no data	27.8393	39.7095	38.9858	33.7679	39.6122	6.91004	9.73234	14.8219	29.385	29.9756	30.6818
			59.375	19		65.9979	46.1109	77.1479	21.6216	35.9873	24.0557	32.2522	72.5314	4.90843	42.3044	72.4262	58.5391	60.5088	24.3458	24.9066	no data	no data	107.666	24.4119	13.1381	no data	no data	no data	no data	no data	40.1057	94.735	70.4175	29.0325	21.0288	72.9378	64.3578	no data	27.225	38.8816	39.5607	35.6384	36.7136	6.77143	9.50552	16.6078	31.2975	30.4959	30.0426
			62.5	20		54.2426	36.6188	68.227	22.4138	35.7975	23.3086	27.0007	73.7838	5.27098	42.9855	69.9562	58.4573	58.9683	23.4425	25.99	no data	no data	54.4526	24.1205	13.3734	no data	no data	no data	no data	no data	41.512	87.6133	64.6248	27.6592	20.9739	69.1723	61.3952	no data	27.225	39.4971	39.7578	37.9042	33.3026	6.75024	9.02129	15.21	29.8125	26.9663	29.5752
			65.625	21		52.3362	35.1018	64.522	23.3747	35.7975	24.4239	27.4621	76.0132	5.25076	43.421	62.3391	55.015	56.0239	22.2173	27.2152	no data	no data	33.5952	23.432	13.6371	no data	no data	no data	no data	no data	40.1678	82.7741	63.5701	26.8629	20.679	63.5555	63.4963	no data	27.4917	39.1803	36.5516	33.5574	30.0491	6.93925	8.07623	13.8094	25.7428	20.1178	29.2045
			68.75	22		59.5213	40.9465	65.6316	22.1081	36.3544	27.2584	33.197	79.1443	4.87723	43.6298	60.5998	41.3789	53.0723	23.7682	26.9211	no data	no data	34.3376	23.085	13.5084	no data	no data	no data	no data	no data	39.0373	78.1936	62.7858	26.5992	20.1626	60.8164	63.2492	no data	27.8746	38.1412	32.9265	28.748	27.0781	7.11383	8.02617	13.6913	26.4769	21.1894	30.645
			71.875	23		62.1171	44.4629	64.4389	20.5378	36.9872	27.6038	37.1169	77.8417	5.39042	43.2318	64.8332	17.3848	50.1134	23.9386	26.0075	no data	no data	25.7653	23.085	12.9811	no data	no data	no data	no data	no data	41.0019	76.3324	66.1257	26.5845	20.0352	59.544	61.8504	no data	26.9983	37.9061	29.5402	30.2011	28.445	7.27764	8.64361	14.3944	26.9494	19.8169	31.9689
			75	24		59.5793	45.3748	60.6705	20.6838	35.7449	25.1648	39.0066	71.5795	6.89555	42.1552	62.3397	27.793	50.2927	18.2929	20.9811	no data	no data	95.9762	22.5506	12.51	no data	no data	no data	no data	no data	42.9665	74.4712	69.4655	26.8481	20.3428	61.8511	58.2112	no data	26.2733	37.3281	27.1689	30.7458	28.6362	7.69935	9.0329	15.435	28.5525	18.72	30.6266
			78.125	25		57.9183	45.0379	58.2872	20.8699	34.4371	24.878	39.8435	67.1759	7.3945	40.8083	60.4635	34.5479	49.9755	22.7858	25.0467	no data	no data	95.4033	22.1306	12.4388	no data	no data	no data	no data	no data	41.1658	79.0679	62.823	26.8081	20.3465	61.8466	56.1086	no data	25.6425	36.5383	28.2033	28.2338	24.8682	8.18843	9.35911	14.2748	26.4232	18.7036	29.5328
			81.25	26		57.4484	43.0047	57.7852	20.3022	33.4331	27.5147	39.2502	65.2973	6.52658	39.0945	59.8064	34.3925	48.8062	21.5277	23.9542	no data	no data	77.4015	21.5362	13.6275	no data	no data	no data	no data	no data	38.8082	84.6515	54.6647	26.3556	19.9373	58.7019	56.0934	no data	25.0123	35.7493	29.1328	27.2817	22.6864	7.20556	8.80468	13.3228	24.1237	18.4678	28.8808
			84.375	27		56.5014	41.1429	56.5748	19.7345	32.4291	28.6939	37.9397	64.1209	6.24674	38.0173	59.1494	34.2371	47.6368	21.7975	24.1774	no data	no data	58.4678	24.6396	14.7709	no data	no data	no data	no data	no data	38.1481	81.9001	53.3179	25.9527	19.586	56.4633	54.6487	no data	24.3814	34.9595	29.9086	28.6608	22.8711	6.49082	8.39552	12.683	21.5691	17.903	28.545
			87.5	28		54.7626	39.5656	54.1887	19.1669	31.4251	27.4544	35.439	64.1101	6.94286	37.9969	58.4924	34.0816	46.4674	21.3595	23.815	no data	no data	31.3226	22.1135	12.3634	no data	no data	no data	no data	no data	38.265	75.1694	55.1247	25.632	19.3307	54.4722	52.814	no data	23.7506	34.1697	29.2658	27.5181	22.718	6.74927	8.51367	12.0431	19.1906	17.3381	28.4201
			90.625	29		53.0238	37.9884	51.8026	18.5992	30.421	26.6472	32.841	63.7912	7.49663	37.6953	57.8353	33.9262	45.298	20.9216	23.4527	no data	no data	30.5729	22.5426	12.8585	no data	no data	no data	no data	no data	37.8207	69.8859	54.9637	25.3113	19.0753	52.481	50.9792	no data	23.1204	33.3807	26.3879	25.5181	21.2955	6.79621	8.5125	11.4033	17.0784	16.7733	28.0214
			93.75	30		51.2849	36.4111	49.4165	18.0315	29.417	26.726	30.0437	62.8411	7.75879	36.8179	57.1783	33.7708	44.1287	20.4836	23.0903	no data	no data	53.4797	22.2082	12.2395	no data	no data	no data	no data	no data	36.7588	65.9471	52.6913	24.9906	18.8199	53.7521	49.1444	no data	22.4895	32.5909	24.228	23.6588	20.3127	6.56323	8.35343	10.7634	15.855	16.2084	27.5704
			96.875	31		49.7287	34.9994	47.2809	17.5168	28.5067	26.7965	27.54	61.9908	8.02095	35.9405	56.5519	33.6226	43.0139	20.0457	22.7279	no data	no data	81.9405	21.979	11.6892	no data	no data	no data	no data	no data	35.8402	62.5398	50.7256	24.6699	18.5646	48.4986	47.3096	no data	21.8787	31.8262	22.1646	21.9736	19.3523	6.33025	8.19436	10.1236	16.3275	15.6436	27.1195
			100	32		47.8073	33.2565	44.6443	16.8962	27.409	26.8836	24.449	60.9409	8.2831	35.0631	55.8642	33.46	41.7899	19.6077	22.3656	no data	no data	64.8332	21.7497	11.139	no data	no data	no data	no data	no data	34.6657	58.1834	48.2123	24.3493	18.3092	46.5074	45.4749	no data	21.2278	31.0113	20.1054	20.2918	18.3938	6.09726	8.03529	9.48375	17.9306	15.0788	26.6686
[truncated: 6 more columns]

## Sheet: OA
Supplementary material Table S3
OA (old aldult)	Flow values µl/min
					animal	mar 002					mar004					mar005					mar011					mar 014					mar015					mar017					mar019
RC: right carotid					Vessels	RC	LC	BT	SS	StS	RC	LC	BT	SS	StS	RC	LC	BT	SS	StS	RC	LC	BT	SS	StS	RC	LC	BT	SS	StS	RC	LC	BT	SS	StS	RC	LC	BT	SS	StS	RC	LC	BT	SS	StS
LC : Left carotid			%CC	Steps
BT : Basilar trunk artery			3.125	1		40.7066	31.5007	57.9927	12.1613	14.4096	60.008	63.1758	90.229	32.3024	11.9267	8.56758	1.43438	32.3423	3.30856	7.42227	18.3253	3.68855	24.105	9.15333	10.4841	24.8405	24.4465	31.3232	4.72984	4.60976	59.8318	56.1672	54.0151	4.8457	2.5154	24.7812	17.057	46.1142	no data	no data	27.641	44.3779	50.5572	11.8534	18.5717
SS : Superior sagittal sinus			6.25	2		40.2166	31.7039	56.3669	11.5466	13.8972	60.7462	62.6194	85.3875	33.21	12.2878	5.80169	3.38848	25.9308	2.69637	7.39161	16.8732	8.60625	25.637	10.0357	11.6849	24.5445	24.1521	31.0674	4.22534	4.46196	58.7861	54.766	53.184	4.75688	2.50923	23.0904	14.8646	45.4106	no data	no data	26.9677	42.7311	49.0655	10.9483	17.8859
StS: straight sinus			9.375	3		36.2929	35.727	54.9554	11.475	13.8375	55.0744	62.9241	85.3875	33.21	12.8855	12.5721	8.67809	67.5656	2.48698	5.34357	22.2291	10.923	28.5435	9.80807	10.5318	22.7318	29.3431	32.1111	3.36756	4.48795	58.142	57.1277	50.46	4.60595	2.52716	21.6468	13.1488	50.513	no data	no data	25.4771	47.2691	49.1182	11	18.0539
%CC: % cardiac cycle			12.5	4		44.1197	44.9993	114.484	12.0777	13.997	50.0662	62.955	84.7687	33.3113	13.3125	30.1829	26.9612	118.902	3.00774	4.96016	32.824	15.7514	80.1626	9.48164	11.7246	41.259	51.9145	84.8391	5.22932	6.78721	56.5048	59.0394	56.6728	4.72361	3.15037	29.6049	24.4468	82.9207	no data	no data	23.7403	50.4402	64.1463	11.6456	18.135
			15.625	5		75.0793	63.542	176.467	12.7691	15.6273	48.5428	61.5487	80.9016	33.9441	12.8438	45.0642	42.9718	117.035	4.15452	7.35532	47.5727	30.3305	134.577	11.2774	12.513	66.6047	79.5695	149.216	9.44027	11.0501	54.331	60.7033	67.7296	4.60851	2.96034	39.3859	35.9679	99.4804	no data	no data	21.8275	52.6564	89.7253	12.8476	18.135
			18.75	6		113.99	89.6152	185.555	14.9083	20.6028	49.5197	61.11	92.2162	34.3237	12.9009	61.9645	44.4084	101.204	4.55444	9.14516	62.82	48.5283	141.506	11.8294	16.7959	81.5186	90.2949	125.815	13.1802	12.0056	77.9168	87.1128	134.789	5.12049	3.30202	45.853	44.0545	103.997	no data	no data	33.7893	70.1939	119.108	14.8291	21.7583
			21.875	7		128.159	114.95	174.337	16.8927	23.8035	58.4142	63.735	151.607	33.9019	14.6236	38.1393	32.517	86.7865	5.72661	13.7852	69.8052	54.3596	126.517	12.7828	18.6674	83.3197	90.6109	101.923	16.5809	12.1153	102.685	112.177	183.276	5.80818	3.49257	45.7251	46.1319	95.6874	no data	no data	48.3119	89.4	142.009	17.0983	26.3893
			25	8		130.207	117.053	162.761	19.4059	24.7002	67.3387	68.55	196.894	33.9525	16.095	36.9034	30.9025	84.0674	7.40903	14.1213	62.3616	52.3294	101.933	13.1245	18.4795	68.859	78.0179	77.4239	17.1657	11.6474	128.462	132.344	184	6.55917	3.67908	46.1035	40.4775	86.4419	no data	no data	66.1209	106.708	131.561	21.1956	29.7499
			28.125	9		124.512	102.716	160.111	21.037	25.4976	76.327	78.0187	212.21	35.0072	17.0325	34.1942	27.0846	73.5701	7.22486	15.2608	69.718	44.5774	83.1864	14.5473	18.4358	58.7923	66.0684	62.6003	16.819	10.8319	138.348	142.748	163.849	7.10153	3.7125	41.3251	33.4777	76.8399	no data	no data	71.7647	114.344	120.89	23.7368	32.3103
			31.25	10		105.501	103.167	152.951	21.7381	25.6759	85.5731	88.05	211.369	35.8087	17.1356	22.9607	20.4756	67.2914	7.77738	14.8035	63.0844	32.6711	74.8431	15.5893	17.7609	50.741	55.4364	50.3181	10.9976	6.78527	138.523	147.177	131.001	7.56586	3.67096	33.6375	27.2007	68.5427	no data	no data	63.5462	110.967	109.941	22.496	32.9307
			34.375	11		101.387	101.441	145.579	22.05	24.6506	95.2059	98.925	186.291	36.2306	15.9872	25.2846	7.23961	68.2962	7.1775	15.2721	59.6522	38.4771	70.9908	14.576	16.548	47.4451	50.5062	39.2219	9.71872	6.61301	122.827	131.245	113.756	7.9113	3.57114	33.6375	27.5555	68.6616	no data	no data	57.3215	107.433	107.145	22.6185	32.8695
			37.5	12		87.7257	103.662	138.794	21.735	24.1773	102.274	102.279	171.833	36.6525	15.6544	17.9671	7.41242	66.9086	7.04903	14.8587	55.2976	35.9002	54.4261	14.1525	15.3105	42.2307	46.8673	39.7976	11.0112	7.28774	107.941	116.544	99.0905	7.48546	3.38463	33.6375	34.8141	67.6043	no data	no data	51.9468	103.484	106.553	23.8593	32.2491
			40.625	13		75.2965	99.4507	135.948	21.9027	24.75	106.563	97.4864	168.879	37.0744	16.2052	24.1965	6.60583	59.9817	5.91133	13.6257	47.4329	23.4152	46.006	13.6206	14.9781	35.323	44.3679	50.674	10.5253	7.64671	97.743	108.372	88.9462	7.11032	3.27295	31.2981	27.4348	57.6828	no data	no data	50.5749	93.0626	99.6666	22.9398	31.0662
			43.75	14		75.1549	90.0244	125.706	22.0142	24.1125	102.859	95.2003	163.295	37.0237	15.5484	20.5233	6.71063	61.3766	6.36895	13.2616	42.8637	17.5066	51.5225	13.6445	14.7129	35.7473	43.0211	50.5771	10.1222	8.05342	89.5607	102.011	75.6927	6.64994	3.21975	31.2667	27.2787	57.5818	no data	no data	49.0215	83.951	89.9067	21.5344	29.6912
			46.875	15		77.4307	87.2718	99.2592	21.0646	22.0265	92.8744	94.8839	155.642	36.6019	13.943	19.8227	6.46215	59.6954	5.86459	13.946	45.8111	23.7999	50.8163	14.2661	15.0469	36.2728	41.7846	48.8762	9.19943	7.7415	82.771	96.8987	60.3421	6.01359	3.22059	29.8407	21.8971	56.836	no data	no data	47.1218	77.2759	74.7097	20.5262	27.481
			50	16		77.6011	74.0686	92.7239	20.285	21.0819	89.1	93.3525	145.71	36.045	13.9725	19.1222	6.21367	58.0141	5.94841	13.2193	38.918	19.1531	51.8414	13.8037	15.0187	34.515	40.4663	46.3356	8.58098	7.40784	78.6131	86.1555	64.3398	5.8766	3.39555	29.3709	20.4637	56.0841	no data	no data	44.3377	71.6042	73.7634	20.0372	26.1086
			53.125	17		66.8235	57.5957	97.1734	20.1746	21.1589	88.8187	91.1377	134.495	35.4122	14.9217	18.4217	5.96519	56.3329	5.77511	12.8783	40.4011	13.2205	45.8495	13.365	15.3914	35.4642	38.9449	44.2941	8.38603	7.04393	75.7594	76.6046	69.775	5.82962	3.45825	29.7407	22.1521	53.0099	no data	no data	41.053	66.4858	80.8079	20.6317	26.4835
			56.25	18		69.2576	62.2413	93.0483	19.6538	20.7204	83.4328	88.2309	131.077	34.4756	14.7234	17.7204	5.71645	54.6498	5.60181	12.5373	39.3557	12.6404	43.4382	12.6626	14.6053	38.1009	37.2969	42.5638	9.19994	6.93	76.2291	72.3241	74.3104	5.86508	3.47158	28.8344	25.2969	56.4706	no data	no data	42.3273	67.0857	81.861	20.5569	26.5573
			59.375	19		68.3484	61.8429	90.0806	19.133	20.2819	76.0617	85.0552	130.69	33.4209	14.0789	17.0199	5.46797	52.9686	5.42852	12.1963	40.7097	19.2076	44.319	12.1999	13.9822	34.8574	39.1127	42.525	10.4736	6.93	77.7434	74.9515	76.0768	5.98392	3.51944	30.3572	27.0826	58.148	no data	no data	42.1845	68.1261	81.2556	20.0011	26.4152
			62.5	20		66.3374	59.7605	87.5678	18.6122	19.8435	71.8594	82.4044	126.159	32.0288	14.325	16.3193	5.21949	51.2873	5.25522	11.8553	37.6798	18.4598	42.8713	13.005	14.8099	32.08	39.0747	42.1477	11.2753	7.20327	80.0514	82.8416	75.728	6.19944	3.31957	32.6874	26.8058	56.594	no data	no data	36.1163	69.3002	76.4274	20.3791	26.3925
			65.625	21		64.3265	57.6781	85.055	18.0914	19.405	68.4492	79.8848	120.593	30.5522	14.7937	15.6188	4.97101	49.6061	5.08192	11.5143	39.2531	16.3336	42.3872	13.3144	14.773	30.4732	35.2707	41.0353	11.8946	7.44251	80.063	81.1735	73.2353	6.17842	3.24447	31.3416	25.3501	52.0072	no data	no data	36.146	72.4349	75.5898	20.7866	26.2563
			68.75	22		62.3155	55.5958	82.5421	17.5706	18.9665	67.3284	78.4997	120.399	29.6325	13.4578	14.9183	4.72253	47.9248	4.90863	11.1733	40.3691	18.9658	42.3823	12.7856	13.9788	28.4719	35.1238	38.3639	11.9596	7.52049	79.108	78.6937	70.208	5.97936	3.2682	30.891	24.7611	51.8726	no data	no data	41.7921	77.3818	78.4261	19.8302	24.8603
			71.875	23		60.3045	53.5134	80.0293	17.0498	18.528	66.5198	77.2692	120.938	28.7888	11.8758	14.2178	4.47405	46.2436	4.73533	10.8323	32.6252	21.4243	40.8708	12.5403	13.7343	26.4718	36.2615	35.2847	11.3257	7.07271	75.6729	77.4994	66.1959	5.87135	3.20157	30.6027	24.3073	52.8491	no data	no data	38.7843	72.077	73.7488	19.3575	24.1418
			75	24		58.2936	51.4311	77.5165	16.5289	18.0896	64.1137	71.7975	118.125	28.53	10.7888	13.5165	4.22531	44.5605	4.56203	10.4913	33.3623	15.0553	43.8118	12.3351	13.5702	27.0211	33.2402	36.0812	9.97402	6.08495	72.9235	74.9896	63.5949	5.76334	3.13493	29.804	23.3015	52.0863	no data	no data	34.4039	64.7294	67.8092	19.7582	24.6459
			78.125	25		56.2826	49.3487	75.0037	16.0081	17.6511	61.8188	66.2859	115.356	28.2811	9.78469	12.816	3.97683	42.8793	4.38874	10.1503	35.6336	10.0189	43.2193	12.0328	13.2969	27.072	31.7906	36.1671	9.91994	5.99858	70.7632	71.3667	62.1994	5.65533	3.0683	29.1549	22.484	51.4663	no data	no data	35.0503	59.8484	65.6458	20.1267	24.84
			81.25	26		54.2717	47.2664	72.4908	15.4873	17.2126	63.7875	64.0594	117.008	27.6834	10.2769	12.1154	3.72835	41.198	4.21544	9.80929	32.5624	11.5822	41.2697	11.7306	13.0235	26.4458	32.4759	35.2876	10.2297	6.17834	69.9913	70.6095	61.4488	5.54732	3.00166	28.3563	21.4782	50.7034	no data	no data	34.8763	57.1206	63.9383	18.2806	23.3878
			84.375	27		52.4464	45.3763	70.21	14.9665	16.7741	65.2852	62.505	117.696	27.2827	10.5638	11.4149	3.47987	39.5168	4.04214	9.46829	30.2586	11.2754	39.0316	11.4283	12.7502	26.0353	31.9745	34.721	9.24996	5.88233	69.2345	69.9609	60.6687	5.4393	2.93502	27.5576	20.4724	49.9406	no data	no data	33.4733	57.6097	62.9091	19.31	24.0553
			87.5	28		50.2515	43.1035	67.4673	14.4457	16.3357	63.3281	65.88	111.309	28.3256	9.345	10.7144	3.23139	37.8355	3.86885	9.12729	28.1482	10.5398	36.7431	11.126	12.4769	25.6837	31.1492	34.2398	8.32282	5.61554	67.6012	67.8426	59.3225	5.33129	2.86839	26.9085	19.655	49.3206	no data	no data	32.2947	56.4041	61.1309	17.9454	23.1555
			90.625	29		48.2402	41.0207	64.9541	13.9249	15.8972	61.6501	68.1467	105.786	29.253	8.61976	10.0138	2.98291	36.1543	3.69555	8.78628	26.0378	9.80422	34.4545	11.1333	12.4835	24.9868	29.5131	33.2858	7.51855	5.41701	65.968	65.7242	57.9763	5.22328	2.80175	26.1099	18.6491	48.5578	no data	no data	29.3732	51.1243	55.4195	16.7323	22.2557
			93.75	30		46.2289	38.938	62.4408	13.4041	15.4587	61.0884	65.9802	103.717	29.7181	9.86854	9.31257	2.73417	34.4713	3.52225	8.44528	23.9274	9.06862	32.166	10.831	12.2101	24.9806	29.4986	33.2774	6.71427	5.21848	64.3347	63.6059	56.6301	5.11527	2.73511	25.3112	17.6433	47.795	no data	no data	30.1351	52.5012	56.9112	15.5192	21.3558
			96.875	31		44.2168	36.8546	59.9267	12.8833	15.0203	60.3964	64.3309	101.245	30.2371	10.887	8.41561	2.41601	32.3186	3.34896	8.10428	21.7495	8.30946	29.8042	10.5288	11.9368	24.161	27.5746	32.1555	5.90999	5.01994	62.7015	61.4876	55.2839	5.00725	2.66848	24.5168	16.6429	47.0362	no data	no data	29.131	50.6867	54.9503	14.3061	20.456
			100	32		42.2059	34.7722	57.4139	12.3625	14.5818	58.7123	63.8072	95.4914	31.3158	11.5861	7.91114	2.23707	31.1079	3.17566	7.76328	19.7067	7.59741	27.5889	9.91701	11.3836	24.2775	27.848	32.3149	5.10572	4.82141	61.0682	59.3693	53.9377	4.89924	2.60184	23.7547	15.6831	46.3083	no data	no data	27.9755	48.5984	52.6932	13.093	19.5561
